# Supplementary material for: Persistent Clones and Local Seed Recruitment Contribute to the Resilience of Enhalus acoroides Populations Under Disturbance
Source: Front Plant Sci. 2021 Jun 4;12:658213. doi: 10.3389/fpls.2021.658213 (PMC8248806; doi:10.3389/fpls.2021.658213)
Supplement: Supplementary file 10 [file Data_Sheet_1.CSV]

Ind	Pop	Trans_x	Trans_y	Eaco_009		Eaco_048		Eaco_055		Eaco_001		Ea447		Eaco_051		Eaco_052		Eaco_050		Eaco_002		Eaco_054		Ea1461
Ea357	TT1	1	1	148	154	164	164	186	186	250	250	207	207	231	237	153	153	256	256	198	198	280	280	276	276
Ea358	TT1	2	1	148	152	164	164	186	186	250	254	207	207	225	237	153	153	256	256	198	198	280	284	276	276
Ea359	TT1	4	1	148	152	164	164	186	186	250	254	207	207	225	237	153	153	256	256	198	198	280	284	276	276
Ea360	TT1	5	1	148	148	164	164	186	186	250	254	205	207	220	237	153	153	0	0	198	198	280	280	276	276
Ea361	TT1	6	1	152	152	164	164	186	192	250	254	207	207	235	237	153	153	0	0	196	198	284	288	276	278
Ea362	TT1	8	1	152	152	164	164	186	192	250	254	207	207	235	237	153	153	256	256	196	198	284	288	276	278
Ea363	TT1	9	1	148	148	164	164	186	186	250	254	205	207	229	237	153	153	0	0	198	198	280	280	276	276
Ea365	TT1	15	1	152	152	164	164	186	192	250	254	207	207	235	237	153	153	256	256	196	198	284	288	276	278
Ea366	TT1	12	1	152	152	164	164	186	192	250	254	207	207	235	237	153	153	256	256	196	198	284	288	276	278
Ea367	TT1	13	1	152	152	164	164	186	192	250	254	207	207	235	237	153	153	256	256	196	198	284	288	276	278
Ea368	TT1	14	1	148	148	164	164	186	186	252	254	207	209	0	0	153	153	256	256	196	198	280	284	276	276
Ea369	TT1	16	1	152	152	164	164	186	192	250	254	207	207	235	237	153	153	256	256	196	198	284	288	276	278
Ea370	TT1	17	1	152	152	164	164	186	192	250	254	207	207	235	237	153	153	0	0	196	198	284	288	276	278
Ea371	TT1	18	1	152	152	164	164	186	192	250	254	207	207	235	237	153	153	256	256	196	198	284	288	276	278
Ea372	TT1	19	1	152	152	164	164	186	192	250	254	207	207	235	237	153	153	256	256	196	198	284	288	276	278
Ea373	TT1	20	1	152	152	164	164	186	192	250	254	207	207	235	237	153	153	256	256	196	198	284	288	276	278
Ea374	TT1	21	1	152	154	164	164	186	186	250	252	207	207	235	237	153	153	256	256	198	198	280	280	276	278
Ea375	TT1	22	1	148	154	164	164	186	192	250	250	0	0	223	235	153	153	0	0	198	198	280	280	278	278
Ea376	TT1	23	1	148	154	164	164	186	192	250	250	0	0	223	235	153	153	256	258	198	198	280	280	278	278
Ea377	TT1	24	1	148	154	164	164	186	192	250	250	207	211	223	235	153	153	256	258	198	198	280	280	278	278
Ea378	TT1	25	1	148	148	164	164	186	186	254	254	207	207	223	237	153	153	256	258	198	198	280	284	276	276
Ea379	TT1	26	1	148	154	164	164	186	188	250	254	207	207	223	237	153	153	256	256	198	198	280	284	276	278
Ea380	TT1	27	1	148	148	164	164	186	192	252	254	207	211	223	231	153	153	254	256	198	198	280	280	276	276
Ea381	TT1	28	1	148	148	164	164	186	192	252	254	207	211	223	231	153	153	254	256	198	198	280	280	276	276
Ea382	TT1	29	1	148	154	164	164	186	186	250	250	207	209	227	229	153	153	256	256	196	198	280	290	276	276
Ea383	TT1	30	1	148	154	164	164	178	186	250	254	207	211	223	237	153	153	256	256	198	198	280	284	276	278
Ea384	TT1	31	1	148	154	164	164	178	186	250	254	207	211	223	237	153	153	256	256	198	198	280	284	276	278
Ea385	TT1	32	1	148	154	164	164	178	186	250	254	207	211	223	237	153	153	256	256	198	198	280	284	276	278
Ea386	TT1	33	1	148	154	164	164	186	186	250	250	207	207	223	227	153	153	256	258	198	198	282	284	276	276
Ea387	TT1	34	1	148	154	164	164	186	186	250	250	207	207	223	227	153	153	0	0	198	198	282	284	276	276
Ea388	TT1	35	1	148	154	164	164	186	186	250	250	207	207	223	227	153	153	256	258	198	198	282	284	276	276
Ea389	TT1	36	1	152	154	164	164	176	186	252	254	207	209	223	227	153	153	254	256	198	198	280	296	276	276
Ea390	TT1	43	1	148	154	164	164	176	186	250	252	207	207	227	227	153	153	256	258	198	198	280	292	276	276
Ea391	TT1	44	1	148	154	164	164	176	186	250	252	207	207	227	227	153	153	256	258	198	198	280	292	276	276
Ea392	TT1	45	1	148	154	164	164	176	186	250	252	207	207	227	227	153	153	256	258	198	198	280	292	276	276
Ea393	TT1	46	1	148	154	164	164	176	186	250	252	207	207	227	227	153	153	256	258	198	198	280	292	276	276
Ea394	TT1	47	1	148	154	164	164	178	186	250	252	209	209	227	235	153	153	256	256	198	198	284	284	276	278
Ea395	TT1	48	1	148	154	164	164	178	186	250	252	209	209	227	235	153	153	256	256	198	198	284	284	276	278
Ea396	TT1	49	1	148	154	164	164	178	186	250	252	209	209	227	235	153	153	256	256	198	198	284	284	276	278
Ea397	TT1	50	1	148	154	164	164	186	188	250	252	209	209	227	235	153	153	256	256	198	198	284	284	276	278
Ea398	TT1	51	1	148	154	164	164	186	188	250	252	209	209	227	235	153	153	256	256	198	198	284	284	276	278
Ea399	TT1	52	1	148	154	164	164	186	188	250	252	209	209	227	235	153	153	256	256	198	198	284	284	276	278
Ea400	TT1	53	1	0	0	164	164	186	188	250	252	209	209	227	235	153	153	0	0	198	198	284	284	276	278
Ea401	TT1	55	1	0	0	164	164	186	188	250	252	209	209	227	235	153	153	0	0	198	198	284	284	276	278
Ea402	TT1	56	1	148	154	164	164	186	188	250	252	209	209	227	235	153	153	256	256	198	198	284	284	276	278
Ea403	TT1	57	1	154	154	164	164	186	192	250	254	207	207	223	235	153	153	256	256	196	198	280	284	276	278
Ea404	VP1	1	1	148	148	164	164	184	190	250	250	207	209	231	233	153	153	254	256	196	196	0	0	276	280
Ea405	VP1	2	1	148	148	164	164	184	190	250	250	207	209	231	233	153	153	254	256	196	196	280	303	276	280
Ea406	VP1	3	1	148	148	164	164	184	190	250	250	207	209	231	233	153	153	254	254	196	196	280	303	276	280
Ea407	VP1	4	1	148	148	164	164	186	188	250	250	209	209	229	233	153	153	254	254	196	196	280	280	276	278
Ea408	VP1	5	1	148	148	164	164	186	188	250	250	209	209	229	233	153	153	254	254	196	196	280	280	276	278
Ea409	VP1	6	1	148	148	164	164	186	188	250	250	209	209	229	233	153	153	254	254	196	196	280	280	276	278
Ea410	VP1	7	1	148	148	164	164	186	188	250	250	209	209	229	233	153	153	254	254	196	196	280	280	276	278
Ea411	VP1	8	1	148	148	164	164	186	188	250	250	209	209	229	233	153	153	254	254	196	196	280	280	276	278
Ea412	VP1	9	1	148	148	164	164	186	188	250	250	209	209	229	233	153	153	254	254	196	196	280	280	276	278
Ea413	VP1	10	1	148	148	164	164	186	188	250	250	209	209	229	233	153	153	254	254	196	196	280	280	276	278
Ea414	VP1	11	1	148	148	164	164	180	186	250	250	205	209	227	229	153	153	254	256	196	196	0	0	276	276
Ea415	VP1	12	1	148	148	164	164	180	186	250	250	205	209	227	229	153	153	254	256	196	196	280	282	276	276
Ea416	VP1	13	1	148	148	164	164	180	186	250	250	205	209	227	229	153	153	254	256	196	196	280	282	276	276
Ea417	VP1	14	1	148	148	164	164	180	186	250	250	205	209	227	229	153	153	254	256	196	196	280	282	276	276
Ea418	VP1	15	1	148	148	164	164	180	186	250	250	205	209	227	229	153	153	254	256	196	196	280	282	276	276
Ea419	VP1	16	1	148	148	164	164	180	186	250	250	205	209	227	229	153	153	254	256	196	196	280	282	276	276
Ea420	VP1	17	1	148	148	164	164	180	186	250	250	205	209	227	229	153	153	254	256	196	196	280	282	276	276
Ea421	VP1	18	1	148	148	164	164	180	186	250	250	205	209	227	229	153	153	254	256	196	196	280	282	276	276
Ea422	VP1	19	1	148	148	164	164	180	186	250	250	205	209	227	229	153	153	254	256	196	196	280	282	276	276
Ea424	VP1	22	1	148	148	164	164	180	188	250	250	207	211	229	229	153	153	256	256	196	196	280	290	276	276
Ea425	VP1	23	1	148	148	164	164	180	188	250	250	207	211	229	229	153	153	256	256	196	196	280	290	276	276
Ea426	VP1	24	1	148	148	164	164	180	188	250	250	207	211	229	229	153	153	256	256	196	196	280	290	276	276
Ea427	VP1	25	1	148	148	164	164	180	188	250	250	207	211	229	229	153	153	256	256	196	196	280	290	276	276
Ea428	VP1	26	1	148	154	164	164	196	198	250	250	205	205	233	233	153	153	252	256	196	196	280	280	276	280
Ea429	VP1	27	1	148	154	164	164	186	196	250	250	205	207	219	227	153	153	256	256	196	196	280	282	276	278
Ea430	VP1	28	1	148	154	164	164	186	196	250	250	205	207	219	227	153	153	256	256	196	196	280	282	276	278
Ea431	VP1	29	1	148	154	164	164	186	196	250	250	209	209	233	233	153	153	256	256	196	196	278	280	276	280
Ea432	VP1	30	1	148	154	164	164	186	196	250	250	209	209	233	233	153	153	256	256	196	196	278	280	276	280
Ea433	VP1	31	1	148	154	164	164	186	196	250	250	209	209	233	233	153	153	256	256	196	196	278	280	276	280
Ea434	VP1	32	1	148	154	164	164	186	196	250	250	209	209	233	233	153	153	256	256	196	196	278	280	276	280
Ea435	VP1	33	1	148	154	164	164	186	196	250	250	209	209	233	233	153	153	256	256	196	196	278	280	276	280
Ea436	VP1	34	1	148	154	164	164	186	196	250	250	209	209	233	233	153	153	256	256	196	196	278	280	276	280
Ea437	VP1	35	1	148	154	164	164	186	196	250	250	209	209	233	233	153	153	256	256	196	196	278	280	276	280
Ea438	VP1	36	1	148	154	164	164	186	196	250	250	209	209	233	233	153	153	256	256	196	196	278	280	276	280
Ea439	VP1	37	1	154	154	164	164	184	192	250	250	205	205	229	231	153	153	256	256	196	196	284	292	276	276
Ea440	VP1	38	1	154	154	164	164	184	192	250	250	205	205	229	231	153	153	256	256	196	196	284	292	276	276
Ea441	VP1	39	1	154	154	164	164	190	194	250	250	205	205	229	233	153	153	256	256	196	196	280	282	276	278
Ea442	VP1	40	1	154	154	164	164	190	194	250	250	205	205	229	233	153	153	256	256	196	196	280	282	276	278
Ea443	VP1	41	1	154	154	164	164	190	194	250	250	205	205	229	233	153	153	256	256	196	196	280	282	276	278
Ea444	VP1	42	1	148	154	164	164	186	196	250	250	207	209	233	235	153	153	254	256	196	196	280	280	276	276
Ea445	VP1	43	1	0	0	164	164	186	196	250	250	207	209	229	229	153	153	256	256	196	196	280	303	276	276
Ea446	VP1	44	1	148	148	164	164	186	196	250	250	207	209	229	229	153	153	256	256	196	196	280	303	276	276
Ea447	VP1	45	1	154	154	164	164	190	194	250	250	205	205	229	233	153	153	256	256	196	196	280	282	276	278
Ea448	VP1	46	1	148	148	164	164	184	188	250	250	205	207	227	227	153	153	256	256	196	196	282	303	276	278
Ea449	VP1	47	1	148	148	164	164	184	188	250	250	205	207	227	227	153	153	256	256	196	196	282	303	276	278
Ea450	VP1	48	1	152	154	164	164	184	190	250	250	205	207	229	229	153	153	256	256	196	196	278	282	276	276
Ea451	VP1	49	1	152	154	164	164	184	190	250	250	205	207	229	229	153	153	0	0	196	196	278	282	276	276
Ea452	VP1	50	1	152	154	164	164	184	190	250	250	205	207	229	229	153	153	256	256	196	196	278	282	276	276
Ea453	VP2	0	1	148	154	164	164	180	194	250	250	207	209	233	235	153	153	254	256	196	196	0	0	276	280
Ea454	VP2	1	1	148	154	164	164	180	194	250	250	207	209	233	235	153	153	254	256	196	196	278	286	276	280
Ea455	VP2	2	1	148	148	164	164	180	190	250	250	207	209	233	235	153	153	254	256	196	196	278	303	276	276
Ea456	VP2	3	1	148	148	164	164	180	190	250	250	207	209	233	235	153	153	254	256	196	196	278	303	276	276
Ea457	VP2	4	1	148	148	164	164	180	190	250	250	207	209	233	235	153	153	254	256	196	196	278	303	276	276
Ea458	VP2	5	1	148	148	164	164	180	190	250	250	207	209	233	235	153	153	254	256	196	196	278	303	276	276
Ea459	VP2	6	1	148	154	164	164	194	194	250	250	207	209	221	233	153	153	254	256	196	196	280	280	276	276
Ea461	VP2	8	1	148	154	164	164	194	194	250	250	207	209	221	233	153	153	254	256	196	196	280	280	276	276
Ea462	VP2	9	1	148	148	164	164	180	186	250	250	205	207	229	235	153	153	256	256	196	196	280	282	276	276
Ea463	VP2	10	1	148	154	164	164	180	186	250	250	205	207	229	235	153	153	256	256	196	196	0	0	276	276
Ea464	VP2	11	1	148	148	164	164	180	186	250	250	205	207	229	235	153	153	256	256	196	196	280	282	276	276
Ea465	VP2	12	1	148	148	164	164	180	186	250	250	205	207	229	235	153	153	256	256	196	196	280	282	276	276
Ea466	VP2	13	1	148	148	164	164	194	194	250	250	207	209	221	229	153	153	254	256	196	196	280	286	276	276
Ea467	VP2	14	1	148	148	164	164	194	194	250	250	207	209	221	229	153	153	254	256	196	196	280	286	276	276
Ea468	VP2	15	1	148	148	164	164	186	194	250	254	207	207	229	229	153	153	256	256	196	196	282	303	276	280
Ea469	VP2	16	1	148	148	164	164	186	194	250	254	207	207	229	229	153	153	256	256	196	196	282	303	276	280
Ea470	VP2	17	1	148	148	164	164	186	190	250	250	205	209	221	229	153	153	254	254	196	196	290	303	276	280
Ea471	VP2	18	1	148	152	164	164	180	194	250	250	207	207	231	233	153	153	256	256	196	196	280	282	276	276
Ea472	VP2	19	1	148	148	164	164	186	194	250	250	207	209	227	233	153	153	256	256	196	196	280	280	276	276
Ea474	VP2	21	1	148	154	164	164	186	194	250	250	209	209	229	229	153	153	254	254	196	196	280	303	276	280
Ea475	VP2	22	1	148	148	164	164	186	194	250	250	207	209	227	233	153	153	256	256	196	196	280	280	276	276
Ea476	VP2	23	1	148	148	164	164	186	194	250	250	207	209	227	233	153	153	256	256	196	196	280	280	276	276
Ea477	VP2	24	1	148	148	164	164	186	194	250	250	207	209	227	233	153	153	256	256	196	196	280	280	276	276
Ea478	VP2	25	1	148	154	164	164	186	194	250	250	209	209	229	229	153	153	254	254	196	196	280	303	276	280
Ea479	VP2	26	1	154	154	164	164	180	180	250	250	205	205	229	233	153	153	254	256	196	196	280	288	276	278
Ea480	VP2	27	1	148	154	164	164	180	194	250	250	207	209	233	235	153	153	254	256	196	196	280	303	276	276
Ea481	VP2	28	1	148	154	164	164	180	194	250	250	207	209	233	235	153	153	254	256	196	196	0	0	276	276
Ea482	VP2	29	1	148	154	164	164	180	194	250	250	207	209	233	235	153	153	254	256	196	196	280	303	276	276
Ea483	VP2	30	1	148	154	164	164	180	194	250	250	207	209	233	235	153	153	254	256	196	196	280	303	276	276
Ea484	VP2	31	1	148	154	164	164	194	194	250	250	205	207	229	229	153	153	254	256	196	196	280	282	276	276
Ea485	VP2	32	1	148	154	164	164	194	194	250	250	205	205	229	229	153	153	254	256	196	196	280	303	276	276
Ea486	VP2	33	1	148	154	164	164	194	194	250	250	205	207	229	229	153	153	254	256	196	196	280	282	276	276
Ea487	VP2	34	1	148	154	164	164	194	194	250	250	205	207	229	229	153	153	254	256	196	196	280	282	276	276
Ea488	VP2	35	1	148	148	164	164	180	194	250	250	205	205	229	229	153	153	256	256	196	196	280	282	276	276
Ea489	VP2	36	1	148	154	164	164	194	194	250	250	205	205	229	229	153	153	254	256	196	196	282	303	276	276
Ea490	VP2	37	1	148	154	164	164	194	194	250	250	205	205	229	229	153	153	254	256	196	196	282	303	276	276
Ea491	VP2	38	1	148	154	164	164	194	194	250	250	205	205	229	229	153	153	254	256	196	196	282	303	276	276
Ea492	VP2	39	1	148	154	164	164	194	194	250	250	205	205	229	229	153	153	254	256	196	196	282	303	276	276
Ea493	VP2	40	1	148	148	164	164	194	200	250	250	205	209	229	231	153	153	256	256	196	196	280	282	276	276
Ea494	VP2	41	1	148	148	164	164	194	200	250	250	205	209	229	231	153	153	256	256	196	196	0	0	276	276
Ea495	VP2	42	1	148	148	164	164	194	200	250	250	205	209	229	231	153	153	256	256	196	196	280	282	276	276
Ea496	VP2	43	1	148	154	164	164	180	194	250	250	207	207	229	235	153	153	256	256	196	196	282	288	276	280
Ea497	VP2	44	1	148	154	164	164	180	194	250	250	207	207	229	235	153	153	256	256	196	196	282	288	276	280
Ea498	VP2	45	1	148	154	164	164	180	184	250	250	205	207	229	233	153	153	254	256	194	196	280	280	276	276
Ea499	VP2	46	1	148	154	164	164	180	198	250	250	205	205	229	231	153	153	256	256	196	196	292	303	276	276
Ea500	VP2	47	1	148	154	164	164	180	198	250	250	205	205	229	231	153	153	256	256	196	196	292	303	276	276
Ea501	VP2	48	1	148	154	164	164	180	194	250	250	207	207	229	235	153	153	256	256	196	196	282	288	276	280
Ea502	VP2	49	1	148	154	164	164	188	194	250	250	205	211	227	231	153	153	256	256	196	196	280	288	276	278
Ea503	VP2	50	1	148	154	164	164	180	194	250	250	207	207	229	235	153	153	256	256	196	196	282	288	276	280
Ea504	VP3	3	1	148	148	164	164	186	196	250	254	205	207	219	229	153	153	256	256	196	196	280	280	276	280
Ea505	VP3	4	1	148	148	164	164	192	194	250	250	205	207	219	229	153	153	256	256	196	198	280	282	276	276
Ea506	VP3	5	1	154	154	164	164	194	194	250	250	205	207	219	237	153	153	256	256	196	196	280	280	276	280
Ea507	VP3	6	1	148	154	164	164	184	194	248	250	205	205	219	227	153	153	256	256	196	196	280	307	276	276
Ea508	VP3	7	1	148	148	164	164	182	194	250	250	207	207	219	225	153	153	256	256	196	196	280	307	276	276
Ea509	VP3	8	1	148	148	164	164	186	194	250	250	205	205	221	225	142	142	256	256	196	198	280	280	276	280
Ea510	VP3	9	1	154	154	164	164	186	194	250	250	207	207	237	237	142	153	256	256	196	198	280	282	276	280
Ea511	VP3	10	1	148	148	164	164	180	186	250	250	205	205	229	233	153	153	256	256	196	198	280	280	276	276
Ea512	VP3	11	1	148	154	164	164	194	194	250	250	205	207	225	237	153	153	256	256	196	196	280	280	276	280
Ea513	VP3	12	1	148	148	164	164	186	192	250	250	205	205	223	233	153	153	256	256	196	198	0	0	276	276
Ea514	VP3	13	1	154	154	164	164	186	194	250	250	205	207	233	237	153	153	256	256	196	198	280	280	276	280
Ea515	VP3	14	1	148	148	164	164	184	186	250	250	205	207	219	237	153	153	256	256	196	196	280	280	276	280
Ea516	VP3	15	1	148	154	164	164	184	196	248	250	205	205	221	221	153	153	256	256	196	198	280	280	276	280
Ea517	VP3	16	1	148	154	164	164	184	196	248	250	205	205	221	221	153	153	256	256	196	198	280	280	276	280
Ea518	VP3	17	1	148	154	164	164	184	196	248	250	205	205	221	221	153	153	256	256	196	198	280	280	276	280
Ea519	VP3	18	1	148	154	164	164	184	196	248	250	205	205	221	221	153	153	256	256	196	198	280	280	276	280
Ea520	VP3	19	1	148	148	164	164	182	194	250	250	205	207	221	237	153	153	256	256	196	196	280	280	276	276
Ea521	VP3	20	1	148	148	164	164	182	194	250	254	205	207	219	237	142	153	256	256	196	196	280	280	276	276
Ea522	VP3	21	1	148	154	164	164	186	194	250	250	205	207	221	221	153	153	256	256	196	198	280	280	276	276
Ea523	VP3	22	1	148	148	164	164	184	192	250	250	205	207	229	237	153	153	256	256	196	196	280	305	276	280
Ea524	VP3	23	1	148	148	164	164	196	196	250	252	205	209	219	237	153	153	256	256	198	198	280	305	276	276
Ea525	VP3	24	1	148	148	164	164	184	192	248	254	205	205	0	0	153	153	256	256	196	196	280	280	276	280
Ea526	VP3	25	1	148	154	164	164	184	192	250	250	205	205	221	237	153	153	256	256	198	198	280	280	276	276
Ea527	VP3	26	1	148	148	164	164	182	194	250	250	205	207	219	221	153	153	256	256	196	198	280	307	276	276
Ea528	VP3	27	1	148	148	164	164	182	194	250	250	205	207	237	237	153	153	256	256	196	196	280	280	276	276
Ea529	VP3	28	1	148	148	164	164	182	194	250	250	205	205	221	237	142	153	256	256	196	198	280	280	276	276
Ea530	VP3	29	1	148	148	164	164	194	196	250	250	205	205	221	237	153	153	256	256	196	198	280	294	280	280
Ea531	VP3	30	1	148	148	164	164	186	194	248	250	207	207	219	221	153	153	256	256	196	198	280	305	276	276
Ea532	VP3	32	1	148	148	164	164	192	196	250	250	205	207	219	219	153	153	256	256	196	196	280	280	276	278
Ea533	VP3	35	1	148	148	164	164	194	194	250	254	205	205	219	237	142	153	256	256	196	196	280	280	276	276
Ea534	VP3	36	1	148	154	164	164	194	194	250	250	205	207	219	219	153	153	256	256	196	198	280	282	276	276
Ea535	VP3	37	1	148	154	164	164	178	194	250	252	205	207	221	229	153	153	256	256	196	198	280	305	276	280
Ea536	VP3	39	1	148	148	164	164	182	194	250	250	205	207	219	223	153	153	256	256	198	198	280	294	276	280
Ea537	VP3	41	1	148	148	164	164	188	196	250	250	205	205	219	219	153	153	256	256	198	198	280	305	276	276
Ea538	VP3	42	1	148	148	164	164	186	186	250	250	205	207	237	237	153	153	256	256	198	198	280	280	276	276
Ea539	VP3	43	1	148	148	164	164	186	186	250	250	205	207	237	237	153	153	256	256	198	198	280	280	276	276
Ea540	VP3	44	1	148	154	164	164	184	194	250	250	205	207	0	0	142	153	256	256	196	196	280	280	276	280
Ea541	VP3	45	1	148	148	164	164	184	194	250	250	205	207	221	237	142	153	256	256	196	196	0	0	276	280
Ea542	VP3	46	1	0	0	164	164	188	192	250	250	0	0	0	0	153	153	256	256	196	198	280	280	276	280
Ea543	VP3	47	1	148	148	164	164	182	194	250	250	205	207	219	237	153	153	256	256	196	198	280	280	276	276
Ea544	VP3	48	1	154	154	164	164	188	192	250	250	205	207	0	0	153	153	256	256	196	198	280	280	276	280
Ea545	VP3	49	1	154	154	164	164	188	192	250	250	205	207	0	0	153	153	256	256	196	198	280	280	276	280
Ea546	VP3	50	1	148	154	164	164	184	186	250	250	205	205	223	237	142	153	256	256	196	196	280	280	276	280
Ea547	VP3	51	1	148	154	164	164	184	186	250	250	205	205	223	237	142	153	256	256	196	196	280	280	276	280
Ea548	VP3	52	1	148	154	164	164	184	186	250	250	205	205	223	237	142	153	256	256	196	196	280	280	276	280
Ea549	VP3	53	1	148	154	164	164	178	186	250	250	205	207	237	237	153	153	256	256	196	196	280	280	276	276
Ea550	VP3	55	1	148	148	164	164	186	194	250	250	207	207	0	0	153	153	256	256	196	196	280	282	276	276
Ea551	VP3	56	1	148	154	164	164	186	194	250	250	205	207	221	237	153	153	256	256	198	198	280	280	276	276
Ea552	VP3	57	1	148	154	164	164	186	194	250	250	205	207	221	237	153	153	256	256	198	198	280	280	276	276
Ea553	VP3	58	1	148	154	164	164	186	194	250	250	205	207	221	237	153	153	256	256	198	198	280	280	276	276
Ea554	VP3	59	1	148	148	164	164	180	186	250	250	205	207	221	237	153	153	256	256	196	196	280	280	276	276
Ea555	VP3	60	1	148	148	164	164	178	184	250	250	205	205	221	237	142	142	256	256	196	198	280	282	276	276
Ea556	XD1	1	1	148	154	164	164	192	192	250	250	207	207	235	237	153	153	250	250	198	198	280	294	278	278
Ea557	XD1	2	1	154	154	164	164	192	192	250	250	207	207	235	237	153	153	250	250	198	198	292	292	278	278
Ea558	XD1	3	1	154	154	164	164	192	192	250	250	207	207	235	237	153	153	250	250	198	198	292	292	278	278
Ea559	XD1	4	1	148	154	164	164	192	192	250	250	207	207	235	235	153	153	250	250	198	198	292	292	278	278
Ea560	XD1	5	1	148	154	164	164	192	192	250	250	207	207	235	237	153	153	250	250	198	198	292	292	276	278
Ea561	XD1	6	1	148	154	164	164	192	192	250	250	207	207	235	237	153	153	250	250	198	198	292	292	276	278
Ea562	XD1	7	1	148	154	164	164	192	192	250	250	207	207	235	237	153	153	250	250	198	198	292	292	276	278
Ea563	XD1	8	1	148	154	164	164	192	192	250	250	207	207	235	237	153	153	250	250	198	198	292	292	276	278
Ea564	XD1	9	1	154	154	164	164	192	194	250	250	207	207	235	237	153	153	250	250	198	198	292	294	278	278
Ea565	XD1	10	1	154	154	164	164	192	196	250	250	207	207	235	237	153	153	256	256	198	198	292	294	278	278
Ea566	XD1	11	1	154	154	164	164	192	196	250	250	207	207	235	237	153	153	256	256	198	198	292	294	278	278
Ea567	XD1	12	1	154	154	164	164	194	194	250	250	207	207	235	237	153	153	250	250	198	200	292	294	278	278
Ea568	XD1	13	1	154	154	164	164	192	192	250	250	207	207	235	237	153	153	250	250	198	198	292	292	278	278
Ea569	XD1	14	1	154	154	164	164	192	196	250	250	207	207	235	235	153	153	250	250	198	198	292	294	278	278
Ea570	XD1	15	1	154	154	164	164	192	196	250	250	207	207	235	235	153	153	250	250	198	198	292	292	278	278
Ea571	XD1	16	1	152	154	164	164	192	196	250	250	207	207	235	235	153	153	250	250	198	198	284	292	276	278
Ea572	XD1	17	1	152	154	164	164	192	196	250	250	207	207	235	235	153	153	250	250	198	198	284	292	276	278
Ea573	XD1	25	1	154	154	164	164	192	192	250	250	207	207	235	235	153	153	250	250	198	198	280	292	278	278
Ea574	XD1	36	1	154	154	164	164	192	192	250	250	207	207	235	235	153	153	250	250	198	198	292	294	276	278
Ea575	XD1	37	1	152	154	164	164	194	196	250	250	207	207	235	235	153	153	250	250	198	198	292	292	276	278
Ea576	XD1	39	1	154	154	164	164	192	196	250	250	207	207	235	235	153	153	250	250	198	198	292	292	278	278
Ea577	XD1	40	1	148	152	164	164	192	192	250	250	207	207	235	235	153	153	250	250	198	200	292	294	278	278
Ea578	XD1	41	1	148	152	164	164	192	192	250	250	207	207	235	235	153	153	250	250	198	200	292	294	278	278
Ea579	XD1	42	1	148	154	164	164	192	194	250	250	207	207	235	237	153	153	250	250	198	198	280	292	278	278
Ea580	XD1	43	1	148	154	164	164	192	194	250	250	207	207	235	237	153	153	250	250	198	198	280	292	278	278
Ea581	XD1	45	1	148	154	164	164	192	192	250	250	207	207	235	235	153	153	250	250	198	198	280	292	276	278
Ea582	XD1	46	1	148	154	164	164	192	192	250	250	207	207	235	235	153	153	250	250	198	198	280	292	276	278
Ea583	XD1	47	1	148	154	164	164	192	192	250	250	207	207	235	237	153	153	250	250	198	198	280	292	276	278
Ea584	XD1	50	1	148	154	164	164	192	194	250	250	207	207	235	237	153	153	250	250	198	198	280	280	278	278
Ea585	XD1	52	1	154	154	164	164	192	194	250	250	207	207	235	237	153	153	250	256	198	198	292	292	278	278
Ea586	XD1	53	1	148	154	164	164	192	194	250	250	207	207	235	237	153	153	250	250	198	198	294	294	276	278
Ea587	XD1	54	1	148	154	164	164	192	192	250	250	207	207	235	237	153	153	250	250	198	200	280	292	276	278
Ea588	XD1	55	1	154	154	164	164	192	196	250	250	207	207	237	237	153	153	250	250	198	198	280	292	276	278
Ea589	XD1	56	1	154	154	164	164	192	192	250	250	207	207	237	237	153	153	250	250	198	198	292	292	278	278
Ea590	XD1	57	1	148	154	164	164	192	192	250	250	207	207	235	235	153	153	250	256	198	198	292	296	278	278
Ea591	XD1	58	1	154	154	164	164	192	196	250	250	207	207	0	0	153	153	250	256	198	200	280	292	278	278
Ea592	XD1	60	1	154	154	164	164	192	194	250	250	207	207	235	235	153	153	250	250	198	200	294	294	278	278
Ea593	XD2	1	1	148	154	164	164	182	192	250	250	207	207	235	237	153	153	250	250	198	198	294	294	278	278
Ea594	XD2	2	1	148	154	164	164	182	182	250	250	207	207	233	235	153	153	250	250	198	198	280	292	278	278
Ea595	XD2	3	1	154	154	164	164	182	192	250	250	207	209	235	235	153	153	250	256	198	198	294	294	278	278
Ea596	XD2	4	1	154	154	164	164	182	192	250	250	207	207	235	237	153	153	250	250	198	198	294	294	278	278
Ea597	XD2	5	1	148	154	164	164	182	192	250	250	207	207	235	237	153	153	250	250	198	198	0	0	276	278
Ea598	XD2	6	1	152	154	164	164	192	192	250	250	207	207	235	235	153	153	250	256	198	198	292	292	276	278
Ea599	XD2	7	1	152	154	164	164	192	192	250	250	207	207	235	237	153	153	250	256	198	198	292	294	276	278
Ea600	XD2	8	1	148	154	164	164	192	192	250	250	207	207	235	235	153	153	250	256	198	198	280	292	276	278
Ea601	XD2	9	1	154	154	164	164	192	192	250	250	207	207	235	237	153	153	250	250	198	198	294	294	276	278
Ea602	XD2	10	1	154	154	164	164	192	192	250	250	207	207	235	235	153	153	250	250	198	198	292	294	278	278
Ea603	XD2	11	1	154	154	164	164	192	192	250	250	207	207	235	235	153	153	250	250	198	198	292	294	278	278
Ea604	XD2	12	1	154	154	164	164	192	192	250	250	207	207	235	237	153	153	250	250	198	198	294	294	276	278
Ea605	XD2	13	1	154	154	164	164	192	192	250	250	207	207	235	235	153	153	250	250	198	198	292	294	278	278
Ea606	XD2	14	1	154	154	164	164	192	192	250	250	207	207	235	235	153	153	250	250	198	198	292	294	278	278
Ea607	XD2	15	1	154	154	164	164	192	192	250	250	207	207	235	237	153	153	250	256	198	198	292	294	276	278
Ea608	XD2	16	1	154	154	164	164	192	192	250	250	207	207	235	237	153	153	250	256	198	198	292	294	276	278
Ea609	XD2	17	1	154	154	164	164	192	192	250	250	207	207	235	237	153	153	250	256	198	198	292	294	276	278
Ea610	XD2	18	1	154	154	164	164	192	192	250	250	207	207	235	237	153	153	250	256	198	198	292	294	276	278
Ea611	XD2	19	1	154	154	164	164	192	192	250	250	207	207	235	235	153	153	250	256	198	198	280	292	276	278
Ea612	XD2	20	1	152	152	164	164	192	192	250	250	207	207	235	237	153	153	250	256	198	198	294	294	278	278
Ea613	XD2	21	1	152	154	164	164	182	182	250	250	207	207	235	235	153	153	250	250	198	198	280	294	276	278
Ea614	XD2	22	1	152	154	164	164	192	192	250	250	205	207	235	235	153	153	250	250	198	198	292	294	278	278
Ea615	XD2	23	1	152	152	164	164	192	192	250	250	207	207	235	237	153	153	250	256	198	198	294	294	278	278
Ea616	XD2	24	1	0	0	164	164	192	192	250	250	0	0	235	235	153	153	0	0	198	198	292	294	278	278
Ea617	XD2	25	1	154	154	164	164	182	182	250	250	207	207	235	237	153	153	250	250	198	198	280	292	278	278
Ea618	XD2	26	1	152	154	164	164	182	182	250	250	207	207	235	235	153	153	250	250	198	198	280	280	276	278
Ea619	XD2	27	1	152	154	164	164	192	192	250	250	207	207	235	235	153	153	250	250	198	198	280	280	276	278
Ea620	XD2	28	1	148	154	164	164	182	182	250	250	205	207	235	235	153	153	250	250	198	198	280	280	276	276
Ea621	XD2	29	1	0	0	164	164	192	192	250	250	207	207	235	235	153	153	250	250	198	198	280	294	276	278
Ea622	XD2	30	1	148	154	164	164	192	192	250	250	207	207	235	235	153	153	250	250	198	198	280	294	276	278
Ea623	XD2	31	1	148	154	164	164	182	192	250	250	207	207	235	235	153	153	250	250	198	198	280	280	276	278
Ea624	XD2	32	1	148	154	164	164	182	192	250	250	207	207	235	235	153	153	0	0	198	198	280	280	276	278
Ea625	XD2	33	1	148	154	164	164	182	192	250	250	207	207	235	235	153	153	250	250	198	198	280	280	276	278
Ea626	XD2	34	1	148	154	164	164	182	192	250	250	207	207	235	235	153	153	250	250	198	198	280	280	276	278
Ea629	XD2	37	1	148	154	164	164	192	192	250	250	207	207	235	235	153	153	250	250	198	198	0	0	276	278
Ea630	XD2	38	1	148	154	164	164	182	192	250	250	207	207	235	235	153	153	0	0	198	198	280	280	276	278
Ea631	XD2	39	1	0	0	164	164	182	192	250	250	0	0	233	235	153	153	0	0	198	198	280	280	276	278
Ea632	XD2	40	1	148	154	164	164	182	192	250	250	207	207	233	235	153	153	250	250	198	198	280	280	276	278
Ea633	XD2	41	1	148	154	164	164	182	192	250	250	207	207	235	235	153	153	250	250	198	198	280	280	276	278
Ea634	XD2	42	1	148	154	164	164	182	192	250	250	207	207	235	235	153	153	0	0	198	198	280	280	276	278
Ea635	XD2	43	1	148	154	164	164	182	192	250	250	205	207	235	235	153	153	250	250	198	198	280	292	278	278
Ea638	XD2	46	1	154	154	164	164	182	182	250	250	207	207	235	235	153	153	0	0	198	198	0	0	276	278
Ea639	XD2	47	1	154	154	164	164	182	182	250	250	207	207	235	235	153	153	0	0	198	198	0	0	276	278
Ea643	CM1	1	1	148	148	164	164	194	196	252	252	207	211	231	233	153	153	250	256	196	196	280	282	276	276
Ea644	CM1	2	1	148	148	164	164	194	196	252	252	207	211	231	233	153	153	250	256	196	196	280	282	276	276
Ea646	CM1	4	1	148	148	164	164	194	194	250	252	207	209	233	233	153	153	250	258	196	196	280	282	276	278
Ea647	CM1	5	1	148	148	164	164	194	194	250	252	207	209	233	233	153	153	250	258	196	196	280	282	276	278
Ea648	CM1	6	1	148	148	164	164	192	194	250	250	207	209	231	233	153	153	250	250	196	196	282	284	276	276
Ea649	CM1	7	1	148	148	164	164	192	192	252	252	207	207	231	233	153	153	250	250	194	196	280	292	276	278
Ea650	CM1	8	1	148	148	164	164	192	192	250	252	207	207	227	233	153	153	250	250	196	196	280	282	276	276
Ea651	CM1	9	1	148	148	164	164	192	192	250	252	207	207	227	233	153	153	250	250	196	196	280	282	276	276
Ea652	CM1	10	1	148	148	164	164	192	192	250	252	207	207	0	0	153	153	250	250	196	196	280	282	276	276
Ea653	CM1	11	1	148	148	164	164	192	196	252	252	205	211	231	233	153	153	250	256	196	196	0	0	276	278
Ea654	CM1	12	1	148	148	164	164	192	192	250	252	207	209	231	233	153	153	250	256	196	196	282	282	276	276
Ea655	CM1	13	1	148	148	164	164	194	194	250	252	207	209	231	233	153	153	250	258	196	196	282	282	276	278
Ea656	CM1	14	1	148	148	164	164	192	194	250	250	209	209	231	233	153	153	250	258	196	196	282	284	276	276
Ea657	CM1	15	1	148	148	164	164	192	194	252	252	207	209	231	231	153	153	250	250	196	196	280	282	276	276
Ea658	CM1	16	1	148	148	164	164	192	196	250	252	209	209	231	231	153	153	250	250	196	196	280	282	0	0
Ea659	CM1	17	1	148	148	164	164	192	196	250	252	209	209	231	231	153	153	250	250	196	196	280	282	276	276
Ea660	CM1	18	1	148	148	164	164	194	194	252	252	207	207	231	233	153	153	250	256	196	196	282	296	276	276
Ea662	CM1	20	1	148	148	164	164	192	194	250	250	207	207	231	231	153	153	250	250	196	196	280	282	276	276
Ea664	CM1	22	1	148	148	164	164	192	192	252	252	207	207	231	235	153	153	250	250	196	196	282	282	276	276
Ea665	CM1	23	1	148	148	164	164	192	192	252	252	207	207	231	235	153	153	250	250	196	196	282	282	276	276
Ea666	CM1	24	1	148	148	164	164	192	194	250	252	207	209	233	233	153	153	250	256	196	196	280	280	276	276
Ea667	CM1	25	1	148	148	164	164	192	194	250	252	207	209	233	233	153	153	250	256	196	196	280	280	276	276
Ea668	CM1	26	1	148	148	164	164	192	194	252	252	207	209	231	231	153	153	250	256	196	196	280	282	276	276
Ea669	CM1	27	1	148	148	164	164	192	194	252	252	0	0	231	231	153	153	0	0	196	196	280	282	276	276
Ea670	CM1	28	1	148	148	164	164	192	198	252	252	207	209	229	231	153	153	250	250	196	196	282	292	276	278
Ea671	CM1	29	1	148	148	164	164	192	198	252	252	207	209	229	231	153	153	250	250	196	196	282	292	276	278
Ea672	CM1	30	1	148	148	164	166	192	194	250	252	207	209	231	233	153	153	250	250	196	196	282	282	276	276
Ea673	CM1	31	1	148	148	164	166	192	194	250	252	207	209	231	233	153	153	250	250	196	196	282	282	276	276
Ea675	CM1	33	1	148	148	164	164	194	196	252	252	209	209	231	233	153	153	250	250	196	196	282	284	276	276
Ea676	CM1	34	1	148	148	164	164	192	192	252	252	207	207	227	233	153	153	250	250	196	196	282	282	276	276
Ea677	CM1	35	1	148	148	164	164	194	196	250	252	207	209	0	0	153	153	250	250	196	196	280	282	276	278
Ea678	CM1	36	1	148	148	164	164	192	194	250	252	207	211	227	231	153	153	250	250	196	196	280	280	276	276
Ea679	CM1	37	1	148	148	164	164	194	196	252	252	209	209	231	233	153	153	250	258	196	196	280	282	276	276
Ea680	CM1	38	1	148	148	164	164	192	194	250	252	207	209	227	233	153	153	250	258	196	196	280	280	276	276
Ea682	CM1	40	1	148	148	164	164	192	194	252	252	207	209	231	233	153	153	258	258	196	196	282	282	276	276
Ea683	CM1	41	1	148	148	164	164	192	194	252	252	207	207	227	231	153	153	250	258	196	196	280	282	276	276
Ea684	CM1	42	1	148	148	164	164	192	194	252	252	207	207	227	231	153	153	250	258	196	196	280	282	276	276
Ea685	CM1	43	1	148	148	164	164	192	192	250	252	207	209	229	233	153	153	250	258	196	196	280	282	276	278
Ea686	CM1	44	1	148	148	164	164	194	194	250	252	207	209	227	233	153	153	250	258	196	196	280	282	276	276
Ea687	CM1	46	1	148	148	164	166	192	196	250	252	207	209	231	231	153	153	250	252	196	196	282	282	276	276
Ea688	CM1	47	1	148	148	164	164	192	196	250	252	207	207	231	233	153	153	250	250	196	196	282	284	276	276
Ea689	CM1	48	1	148	154	164	164	192	194	250	252	207	209	231	231	153	153	250	250	196	196	282	282	276	276
Ea690	CM1	49	1	148	148	164	164	194	196	252	252	207	209	227	233	153	153	250	258	196	196	282	284	276	276
Ea691	CM1	50	1	148	148	164	164	194	196	252	252	207	209	227	233	153	153	250	256	196	196	282	284	276	276
Ea692	CM2	-10	1	148	148	164	164	192	194	250	252	209	209	231	233	153	153	250	258	196	196	280	292	276	278
Ea693	CM2	-9	1	148	148	164	164	194	196	250	252	209	209	231	233	153	153	250	250	196	196	292	294	276	278
Ea694	CM2	-8	1	148	148	164	164	192	196	252	252	209	209	231	233	153	153	250	256	196	196	280	284	276	276
Ea695	CM2	-7	1	148	148	164	164	192	192	252	252	207	207	231	231	153	153	250	250	196	196	292	292	276	276
Ea696	CM2	-6	1	148	148	164	164	192	192	250	250	207	209	233	233	153	153	250	250	196	196	282	292	276	276
Ea697	CM2	-5	1	148	148	164	164	192	192	250	252	209	209	231	231	153	153	250	250	196	196	282	294	276	278
Ea698	CM2	-4	1	148	148	164	164	192	194	250	250	205	205	231	231	153	153	250	250	196	196	294	292	276	276
Ea699	CM2	-3	1	148	154	164	164	192	194	252	252	209	209	231	233	153	153	0	0	196	196	280	282	276	276
Ea700	CM2	-2	1	148	154	164	164	192	194	252	252	209	209	231	233	153	153	250	256	196	196	280	282	276	276
Ea701	CM2	-1	1	148	148	164	164	192	192	252	252	209	209	231	233	153	153	256	256	196	196	282	284	276	278
Ea702	CM2	0	1	148	148	164	164	192	194	250	252	207	209	231	233	153	153	256	258	196	198	280	282	276	278
Ea703	CM2	1	1	148	148	164	164	192	192	252	252	209	209	231	233	153	153	256	256	196	196	282	284	276	278
Ea704	CM2	2	1	148	148	164	164	192	194	252	252	207	207	231	233	153	153	256	258	196	196	292	292	276	276
Ea705	CM2	3	1	148	148	164	164	192	192	252	252	209	209	231	233	153	153	250	250	196	196	280	282	276	276
Ea706	CM2	4	1	148	148	164	164	192	194	250	252	209	209	231	233	153	153	250	250	196	196	282	292	276	276
Ea707	CM2	5	1	148	148	164	164	194	196	252	252	207	209	231	233	153	153	250	250	196	196	280	280	276	276
Ea708	CM2	6	1	148	154	164	166	192	196	252	252	207	207	231	233	153	153	250	250	196	196	280	282	276	276
Ea709	CM2	7	1	148	148	164	164	192	192	252	252	205	209	231	231	153	153	250	256	196	196	292	292	276	276
Ea710	CM2	8	1	148	148	164	164	192	192	252	252	209	209	231	233	153	153	250	250	196	196	280	292	276	278
Ea711	CM2	9	1	148	148	164	164	192	196	250	252	207	209	231	233	153	153	250	258	196	196	280	280	276	276
Ea713	CM2	11	1	148	148	164	164	192	194	250	252	209	209	231	233	153	153	250	250	196	196	284	292	276	276
Ea714	CM2	14	1	148	148	164	166	192	192	250	252	209	209	231	233	153	153	250	250	196	196	280	282	276	278
Ea715	CM2	18	1	148	148	164	164	192	192	250	252	207	209	231	233	153	153	250	258	196	196	284	292	276	278
Ea716	CM2	19	1	148	148	164	164	192	192	250	252	207	209	231	233	153	153	250	258	196	196	284	292	276	278
Ea717	CM2	20	1	148	148	164	164	192	194	252	252	205	207	233	233	153	153	250	256	196	196	292	292	276	278
Ea718	CM2	22	1	148	148	164	164	192	194	252	252	205	209	231	231	153	153	250	256	196	196	280	282	276	276
Ea719	CM2	25	1	148	148	164	164	192	192	250	252	205	207	233	233	153	153	258	258	196	196	282	284	276	276
Ea721	CM2	29	1	148	148	164	164	192	194	250	252	207	209	231	231	153	153	256	256	196	196	280	280	276	278
Ea722	CM2	30	1	148	148	164	164	192	194	250	252	207	209	231	231	153	153	256	256	196	196	280	280	276	278
Ea723	CM2	31	1	148	148	164	164	192	192	250	250	207	209	231	231	153	153	256	256	196	196	0	0	276	276
Ea724	CM2	32	1	148	148	164	164	192	192	252	252	207	207	231	233	153	153	250	256	196	196	282	282	276	278
Ea725	CM2	33	1	148	148	164	164	192	192	252	252	207	209	233	233	153	153	250	250	196	196	280	296	276	278
Ea726	CM2	34	1	148	148	164	164	192	192	250	252	207	207	231	233	153	153	250	250	196	196	282	282	276	276
Ea727	CM2	35	1	148	148	164	164	192	194	250	252	209	209	233	233	153	153	250	258	196	196	280	280	278	280
Ea728	CM2	36	1	148	148	164	164	192	194	250	252	207	209	231	233	153	153	250	250	196	196	0	0	276	278
Ea729	CM2	37	1	148	148	164	164	192	194	250	252	207	209	231	233	153	153	250	250	196	196	0	0	276	278
Ea730	CM2	38	1	148	154	164	164	192	194	252	252	207	209	231	233	153	153	250	258	196	196	294	294	276	276
Ea731	CM2	39	1	148	148	164	164	192	194	250	252	209	209	233	233	153	153	250	250	196	196	282	292	276	278
Ea732	CM2	40	1	148	148	164	164	192	194	248	252	207	209	229	233	153	153	250	250	196	196	282	282	276	278
Ea733	CM2	41	1	148	148	164	164	192	192	252	252	0	0	233	233	153	153	250	256	196	196	280	292	276	276
Ea734	CM2	42	1	148	148	164	164	192	192	252	252	207	209	231	233	153	153	250	250	196	196	282	282	276	276
Ea735	CM2	43	1	148	148	164	164	192	192	250	252	207	209	233	233	153	153	250	258	196	196	280	292	276	276
Ea736	CM2	44	1	148	148	164	164	192	192	250	252	207	209	233	233	153	153	250	258	196	196	280	292	276	276
Ea737	CM2	45	1	148	148	164	164	192	192	250	252	209	209	231	233	153	153	250	250	196	196	282	292	278	278
Ea738	CM2	46	1	148	148	164	164	194	194	250	252	207	209	231	235	153	153	258	258	196	196	282	292	276	278
Ea739	CM2	47	1	148	148	164	164	192	196	252	252	207	209	231	233	153	153	256	258	196	196	280	292	276	276
Ea740	CM2	48	1	148	154	164	164	192	192	250	252	207	209	231	233	153	153	256	256	196	196	280	282	276	276
Ea741	CM2	49	1	148	148	164	164	192	192	252	252	209	209	231	233	153	153	250	256	196	196	292	296	276	276
